# Supplementary material for: KCNQ1 and lymphovascular invasion are key features in a prognostic classifier for stage II and III colon cancer
Source: BMC Cancer. 2022 Apr 8;22:372. doi: 10.1186/s12885-022-09473-9 (PMC8991490; doi:10.1186/s12885-022-09473-9)
Supplement: Supplementary file 1 — Additional file 1: Supplementary Table 1. overvies of the biomarkers previously published based on this cohort and included in the CART analysis. [file 12885_2022_9473_MOESM1_ESM.xlsx]

## Sheet: Blad1
Supplementary table 1: overvies of the biomarkers previously published based on this cohort and included in the CART analysis
Marker	Gene	Scoring feature	HR	95 % CI			P-value	Conclusion	Antibody	Clone	Vendor	Dilution	Antigen-retrieval	Incubation-time	Method	PMID
KCNQ1	KCNQ1	Highest intensity, membrane	3.32929	2.31765		4.78252	7.05993e-10	Loss = poor prognosis	KCNQ1	sc-20816	Santa Cruz Biotechnology Inc, Santa Cruz, USA	1/200	citrate pH 6 MW	o/n 4 deg	Envision +	27855440
β-catenin	CTNNB1	Highest frequency, nucleus	1.20017	0.828589		1.73838	0.334418	NS	beta Catenin	17C2	Menarini, Florence, Italy	1/100	Tris pH 9 MW	1 hr	Powervision+	27855440
CD44	CD44	Highest intensity, membrane/cytoplasm	2.77303	1.35351		5.68127	0.0053174	Loss = poor prognosis	anti-CD44		Atlas Antibodies, Stockholm, Sweden	1/150	citrate pH 6 MW	1 hr	Powervision+	27855440
HTR2B	HTR2B	Highest intensity, cytoplasm	1.09798	0.736369		1.63717	0.646535	NS	HTR2B	HPA012867	Sigma, Zwijndrecht, The Netherlands	1/400	citrate pH 6 MW	1 hr	Envision	26996663
MACROD2	MACROD2	Lowest intensity, nucleus	1.42888	0.974499		2.09514	0.0675983	Loss = poor prognosis (stage III, ACT)	MacroD2	HPA049076	Atlas Antibodies, Stockholm, Sweden	1/175	citrate pH 6 MW	1 hr	Brightvision	30034629
HIF1α	HIF1a	Highest intensity, cytoplasm	1.29601	0.906155		1.8536	0.155547	NS	HIF1	54/HIF-1a	BD, Franklin Lakes, USA	1/500	Target Retrieval solution WB 97	30 min	CSA Dako kit	31420015
VEGFA	VEGFA	Highest intensity, cytoplasm	1.31485	0.918371		1.88249	0.13494	NS	VEGF Ab-7	VG1	Neomarkers, Fermont, USA	1/100	Tris pH 9 MW	1 hr	Powervision+	31420015
CDX2	CDX2	Highest intensity, cytoplasm	1.26751	0.872848		1.84063	0.212959	NS	CDX2	EPR2764Y	Cell Marque, Rocklin, USA	1/400	Cell Conditioning WB 95	30min	OptiView	33341450
p21	CDKN1A	Highest int x freq, nucleus	1.54635	1.05675		2.2628	0.0248245	Loss = poor prognosis	anti humaan p21 WAF1/Cip1	SX118	Dako, Heverlee, Belgium	1/25	Tris pH 9 WB	o/n 4 deg	Powervision+	22311118
p27	CDKN1B	Highest int x freq, nucleus	1.27884	0.869848		1.88014	0.210993	NS	anti p27 [Kip1]	57/Kip1/p27	BD, Franklin Lakes, USA	1/2000	ER2 Bond	1 hr	Bondmax	22311118
p53	TP53	Highest int x freq, nucleus	0.622173	0.436698		0.886424	0.00860143	Loss = better prognosis	anti human p53 Protein	DO-7	Dako, Heverlee, Belgium	1/500	ER1 Bond	1 hr	Bondmax	22311118
Cycline D1	CCND1	Highest int x freq, nucleus	1.45585	1.00759		2.10353	0.0454758	Loss = poor prognosis	Cyclin D1 of Bcl-1	SP4	Neomarkers, Fermont, USA	1/50	Tris pH 9 MW	1 hr	Powervision+	22311118
Aurora Kinase A	AURKA	Highest frequency, nucleus	0.474259	0.283006		0.794759	0.00462532	Loss = better prognosis	Aurora Kinase 2	JLM28	Novocastra, Newcastle upon Tyne, UK	1/50	citrate pH 6 autoclave	o/n 4 deg	Envision van Dako	22311118
MIB1	MIB1	Highest frequency, nucleus	1.05127	0.724119		1.52623	0.792655	NS	Ki-67	MIB-1	Dako, Heverlee, Belgium	1/200	ER2 Bond	1 hr	Bondmax	22311118
EGFR (memb)	EGFR	Highest intensity, membrane	1.06204	0.713523		1.58078	0.766775	NS	EGFR	EGFR.113	Novocastra, Newcastle upon Tyne, UK	1/25	ER2 Bond	1 hr	Bondmax	22311118
EGFR (cytopl)	EGFR	Highest intensity, cytoplasm	1.08596	0.756182		1.55955	0.655202	NS	EGFR	EGFR.113	Novocastra, Newcastle upon Tyne, UK	1/25	ER2 Bond	1 hr	Bondmax	22311118
HER2NEU	ERBB2	Highest intensity, membrane	1.38291	0.915769		2.08833	0.123181	NS	Her2/Neu	SP3	Neomarkers, Fermont, USA	1/100	ER2 Bond	1 hr	Bondmax	22311118
Thymidylate Synthetase	TYMS	Highest intensity, cytoplasm	1.38201	0.971636		1.96571	0.0718778	NS	TS		Dr. G.W. Aherne, Sutton, UK	1/100	citrate pH 6 autoclave	1 hr	Envision van Dako	24249458
FasL	FASLG	Highest intensity, cytoplasm	0.664248	0.466711		0.945393	0.0230987	Loss = better prognosis	Fas Ligand	33	BD, Franklin Lakes, USA	1/200	citrate pH 6 autoclave	1 hr	ABC	24249458
BCLX	BCL2L1	Highest intensity, cytoplasm	1.40259	0.980611		2.00616	0.0639196	Loss = better prognosis (stage II)	Anti Bcl-XL		Dako, Heverlee, Belgium	1/100	citrate pH 6 MW	1 hr	Envision van Dako	24249458
Bcl2	BCL2	Highest intensity, cytoplasm	2.06154	1.44662		2.93785	6.25512e-05	Loss = poor prognosis	anti-human BCL2 Oncoprotein	124	Dako, Heverlee, Belgium	1/300	ER2 Bond	1 hr	Bondmax	24249458
FAS	FAS	Highest intensity, cytoplasm	1.59368	1.04199		2.43745	0.0315789	Loss = poor prognosis	FAS (CD95/APO1)	C18C12	Cell Signaling Technology Inc, Beverly, USA	1/50	citrate pH 6 MW	o/n 4 deg	Powervision+	24249458
BAX	BAX	Highest intensity, cytoplasm	1.23546	0.865867		1.76283	0.243673	Loss = poor prognosis (stage III)	anti-human BAX		Dako, Heverlee, Belgium	1/200	Tris pH 9 MW	1 hr	Powervision+	24249458
XIAP	XIAP	Highest intensity, cytoplasm	1.11086	0.768382		1.60597	0.576151	NS	anti-XIAP (MIHA/ILP-a)	2F1	Medical & Biological Laboratories Co.,LTD, Nagoya,Japan	1/75	citrate pH 6 autoclave	o/n 4 deg	Powervision+	24249458
cFLIP	CFLAR	Highest intensity, cytoplasm	0.921063	0.611585		1.38714	0.693889	NS	anti-cFLIP		Abcam, Cambridge, UK	1/100	citrate pH 6 autoclave	1 hr	Powervision+	24249458
Lamin AC	LMNA	Highest intensity, nucleus	1.57826	1.04396		2.386	0.0304642	Loss = poor prognosis	Anti-lamin A/C	Jol2	Abcam, Cambridge, UK		citrate pH 6 MW	o/n 4 deg	Powervision+	21621406
Lumican	LUM	Highest intensity, cytoplasm	1.11751	0.767212		1.62776	0.562581	Loss = poor prognosis (stage II MSS)	anti-lumican		Atlas Antibodies, Stockholm, Sweden	1/50	Tris pH 9 autoclave	o/n 4 deg	Envision van Dako	22711178
Versican	VCAN	Lowest intensity, cytoplasm, periphery	1.65167	1.10475		2.46934	0.0144662	Loss = poor prognosis	Ab-Large Proteoglycan[Versican]	2-B-1	Seikagaku, Japan	1/300	citrate pH 6 MW	o/n 4 deg	Envision van Dako	22711178
													MW= microwave
													WB=waterbath
													O/n 4 deg = overnight, 4 degrees
